# Supplementary material for: 3,6-Di-4-pyridyl-1,4-dihydro-1,2,4,5-tetra­zine
Source: Acta Crystallogr Sect E Struct Rep Online. 2008 Jun 13;64(Pt 7):o1269. doi: 10.1107/S160053680801742X (PMC2961757; doi:10.1107/S160053680801742X)
Supplement: Supplementary file 2 [file e-64-o1269-Isup2.hkl]

# 
# h,k,l, Fc-squared, Fo-squared, sigma(Fo-squared) and status flag 
# 
data_I
_shelx_title ' 1 in Pccn' 
_shelx_refln_list_code          4 
_shelx_F_calc_maximum      149.43 
_exptl_crystal_F_000       496.00 
_reflns_d_resolution_high  0.8107 
 
loop_ 
 _symmetry_equiv_pos_as_xyz 
 'x, y, z' 
 '-x+1/2, -y+1/2, z' 
 '-x, y+1/2, -z+1/2' 
 'x+1/2, -y, -z+1/2' 
 '-x, -y, -z' 
 'x-1/2, y-1/2, -z' 
 'x, -y-1/2, z-1/2' 
 '-x-1/2, y, z-1/2' 
 
_cell_length_a    11.2862 
_cell_length_b    14.4805 
_cell_length_c     6.8864 
_cell_angle_alpha  90.000 
_cell_angle_beta   90.000 
_cell_angle_gamma  90.000 
 
_shelx_F_squared_multiplier     1.000 
 
loop_ 
 _refln_index_h 
 _refln_index_k 
 _refln_index_l 
 _refln_F_squared_calc 
 _refln_F_squared_meas 
 _refln_F_squared_sigma 
 _refln_observed_status 
   2   0   0      863.74      835.35     15.47 o 
   4   0   0     2334.94     2359.12     42.59 o 
   6   0   0        9.32        4.80      1.34 o 
   8   0   0      107.12      120.65      4.86 o 
  10   0   0     4433.90     4652.97    126.31 o 
  12   0   0        1.84        0.14      2.62 o 
   3   1   0      186.75      149.75      3.42 o 
   5   1   0        4.77        7.69      0.88 o 
   7   1   0      165.60      142.87      5.33 o 
   9   1   0      733.29      725.35     18.34 o 
  11   1   0       56.18       59.46      5.32 o 
  13   1   0       10.52       14.17      3.16 o 
   0   2   0        0.15       -0.36      0.37 o 
   2   2   0     3911.88     3640.93     64.44 o 
   4   2   0      199.48      213.38      3.89 o 
   6   2   0       54.10       71.85      2.89 o 
   8   2   0       52.51       43.74      4.34 o 
  10   2   0      106.08      103.40      5.97 o 
  12   2   0       13.71       15.60      4.67 o 
   1   3   0     3032.02     3056.88     58.75 o 
   3   3   0       44.12       58.12      2.79 o 
   5   3   0     8885.66    10267.86    145.34 o 
   7   3   0        7.85       17.09      2.38 o 
   9   3   0      837.13      828.72     19.25 o 
  11   3   0       10.12       16.78      4.42 o 
  13   3   0        6.94        2.41      3.42 o 
   0   4   0      171.24      181.48      3.75 o 
   2   4   0     1266.19     1259.01     16.50 o 
   4   4   0     1882.49     2130.23     40.00 o 
   6   4   0      882.60     1019.88     16.83 o 
   8   4   0      262.45      215.08      7.67 o 
  10   4   0       46.70       47.23      6.65 o 
  12   4   0       69.53       61.00      8.47 o 
   1   5   0      321.11      310.34      4.14 o 
   3   5   0     2038.82     2031.83     47.45 o 
   5   5   0      109.33      113.67      4.79 o 
   7   5   0      217.40      230.55      7.88 o 
   9   5   0      253.11      219.34     29.92 o 
  11   5   0        6.51        8.36      3.62 o 
  13   5   0       20.16       14.57      4.99 o 
   0   6   0     8868.80    10035.14    139.84 o 
   2   6   0       54.81       45.30      1.61 o 
   4   6   0      799.51      888.25     36.09 o 
   6   6   0      310.52      305.65      9.36 o 
   8   6   0       13.62       23.28      4.51 o 
  10   6   0      389.58      323.03     11.06 o 
  12   6   0        9.01       16.21      5.35 o 
   1   7   0      818.67      910.52     10.48 o 
   3   7   0      266.57      256.15      5.20 o 
   5   7   0        6.22        5.00      1.84 o 
   7   7   0       14.81       13.67      4.80 o 
   9   7   0       67.56       63.61      5.21 o 
  11   7   0       88.44       66.56      8.77 o 
   0   8   0        9.24        6.96      1.56 o 
   2   8   0      128.30      118.35      3.39 o 
   4   8   0       74.07       83.71      4.62 o 
   6   8   0      172.66      153.23      6.63 o 
   8   8   0       13.43       14.54      2.95 o 
  10   8   0        7.41        8.74      2.86 o 
  12   8   0       66.29       75.71      9.79 o 
   1   9   0      447.07      506.54      6.88 o 
   3   9   0        6.58        6.95      1.22 o 
   5   9   0     3025.73     2939.85     56.58 o 
   7   9   0       42.81       44.54      4.50 o 
   9   9   0      263.77      204.04     16.30 o 
  11   9   0        0.53        2.36      2.92 o 
   0  10   0       25.81       22.31      2.09 o 
   2  10   0        5.96       10.14      1.42 o 
   4  10   0      686.02      680.43     18.47 o 
   6  10   0     1336.03     1322.68     29.36 o 
   8  10   0      249.28      207.06      8.94 o 
  10  10   0        2.73        7.27      4.28 o 
   1  11   0       80.07       78.78      2.50 o 
   3  11   0      289.49      277.44      7.42 o 
   5  11   0      140.54      140.07      6.86 o 
   7  11   0      103.87      103.33     13.79 o 
   9  11   0        9.73       12.66      3.30 o 
   0  12   0      207.94      160.28      6.60 o 
   2  12   0        0.40        4.20      1.30 o 
   4  12   0     1500.42     1457.50     31.66 o 
   6  12   0      354.11      338.42     11.77 o 
   8  12   0        1.53        3.60      4.25 o 
  10  12   0       79.49      110.57      9.95 o 
   1  13   0      312.31      282.49     11.71 o 
   3  13   0     1196.25     1185.15     23.67 o 
   5  13   0       71.72       59.77      5.74 o 
   7  13   0       76.18       66.50      5.97 o 
   9  13   0       15.09       27.10      6.33 o 
   0  14   0       43.71       37.37      5.94 o 
   2  14   0       40.49       47.20      4.88 o 
   4  14   0        1.57        8.83      2.74 o 
   6  14   0       45.47       42.15      5.42 o 
   8  14   0       18.06       22.92      6.24 o 
   1  15   0      122.97      121.71      9.31 o 
   3  15   0        0.85        5.44      2.35 o 
   5  15   0        3.39        0.61      3.07 o 
   7  15   0       12.97       23.48      4.18 o 
   0  16   0       39.01       39.67      6.60 o 
   2  16   0      170.00      143.26      8.01 o 
   4  16   0        9.37        6.10      3.89 o 
   6  16   0       10.40       12.02      5.28 o 
   1  17   0       62.01       65.73      6.06 o 
   3  17   0       32.85       21.43      5.69 o 
   1   1   1      195.12      180.48      2.58 o 
   2   1   1     2604.26     2781.44     25.96 o 
   3   1   1      109.32      120.54      1.91 o 
   4   1   1     1119.55     1197.30     12.17 o 
   5   1   1       65.08       70.31      1.84 o 
   6   1   1      343.58      342.04      4.21 o 
   7   1   1       33.23       31.71      1.44 o 
   8   1   1      618.60      587.02      8.32 o 
   9   1   1      174.87      173.78      5.21 o 
  10   1   1      487.08      472.94      9.96 o 
  11   1   1        8.98       13.64      3.55 o 
  12   1   1        0.16        4.59      1.71 o 
  13   1   1        0.08        2.98      1.87 o 
   1   2   1     9998.48    10189.01     93.99 o 
   2   2   1       11.67       10.55      0.48 o 
   3   2   1      235.05      214.17      3.21 o 
   4   2   1      111.53      104.00      2.17 o 
   5   2   1      244.82      247.67      3.92 o 
   6   2   1        7.67        7.93      0.90 o 
   7   2   1       43.53       44.93      1.81 o 
   8   2   1      114.76      109.61      4.40 o 
   9   2   1     1212.88     1189.08     18.57 o 
  10   2   1       69.35       73.01      5.82 o 
  11   2   1      101.91      109.62      5.64 o 
  12   2   1       12.73       16.82      5.35 o 
  13   2   1       66.93       98.45      8.31 o 
   1   3   1      759.43      746.29      8.33 o 
   2   3   1        0.52        0.16      0.43 o 
   3   3   1      160.86      154.27      2.29 o 
   4   3   1        0.05       -0.55      0.42 o 
   5   3   1       24.74       24.20      1.31 o 
   6   3   1        0.13        0.14      0.55 o 
   7   3   1        7.11        9.89      1.04 o 
   8   3   1      551.19      528.97      8.55 o 
   9   3   1      352.77      355.31      9.17 o 
  10   3   1      170.97      171.68     12.67 o 
  11   3   1        9.36       14.15      2.77 o 
  12   3   1       93.36      113.76     11.97 o 
  13   3   1        4.58       11.53      6.76 o 
   1   4   1       40.28       47.65      1.15 o 
   2   4   1      289.75      294.53      4.09 o 
   3   4   1     1409.38     1480.29     16.01 o 
   4   4   1       56.83       69.70      2.18 o 
   5   4   1      223.56      241.67      4.59 o 
   6   4   1        2.76        3.11      0.82 o 
   7   4   1      131.50      135.70      3.11 o 
   8   4   1       84.40       85.01      3.06 o 
   9   4   1       68.40       59.31      3.24 o 
  10   4   1       53.35       49.33      3.84 o 
  11   4   1       31.67       34.73      4.99 o 
  12   4   1       42.40       58.13      5.91 o 
  13   4   1       19.38       38.04     11.13 o 
   1   5   1       27.29       30.25      1.00 o 
   2   5   1      663.91      689.57      8.27 o 
   3   5   1       20.73       19.90      1.10 o 
   4   5   1     1512.84     1678.85     18.36 o 
   5   5   1       10.60       12.27      1.44 o 
   6   5   1      135.72      149.26      4.19 o 
   7   5   1       23.21       25.60      2.15 o 
   8   5   1       10.11        8.78      1.56 o 
   9   5   1       60.04       55.23      3.21 o 
  10   5   1      207.78      175.98      8.07 o 
  11   5   1       41.31       34.31      4.42 o 
  12   5   1        0.04        0.00      2.06 o 
  13   5   1        4.71       10.91      3.52 o 
   1   6   1       12.14       12.49      0.76 o 
   2   6   1        5.13        7.12      0.82 o 
   3   6   1       38.34       38.66      1.56 o 
   4   6   1      165.39      176.39      3.34 o 
   5   6   1       87.75       90.11      2.92 o 
   6   6   1        1.85        2.70      1.08 o 
   7   6   1       97.92       91.59      3.74 o 
   8   6   1        0.09       -1.18      1.07 o 
   9   6   1        8.61        6.61      1.90 o 
  10   6   1       19.96       17.74      6.06 o 
  11   6   1       19.46       19.55      5.76 o 
  12   6   1        0.18        4.60      2.32 o 
  13   6   1       40.29       58.49      8.28 o 
   1   7   1       90.41      104.25      1.82 o 
   2   7   1      125.91      120.59      2.61 o 
   3   7   1       10.93       13.72      1.11 o 
   4   7   1        7.64        8.01      0.97 o 
   5   7   1       94.82       81.05      4.10 o 
   6   7   1       41.59       43.27      2.70 o 
   7   7   1       10.45       11.62      1.76 o 
   8   7   1       31.96       26.77      3.07 o 
   9   7   1       11.54       15.12      2.13 o 
  10   7   1        0.87       -0.39      1.72 o 
  11   7   1        7.66        6.81      2.24 o 
  12   7   1        0.06        4.40      2.73 o 
   1   8   1     1409.58     1664.09     14.29 o 
   2   8   1      118.04      122.68      2.13 o 
   3   8   1       38.91       35.77      2.20 o 
   4   8   1       27.41       29.62      1.66 o 
   5   8   1      403.94      366.04      6.77 o 
   6   8   1      120.40      108.46      5.68 o 
   7   8   1        8.98       10.26      1.77 o 
   8   8   1       53.27       46.86      3.18 o 
   9   8   1       98.13       86.22      4.26 o 
  10   8   1        0.60        0.10      1.55 o 
  11   8   1      120.14      118.54      8.06 o 
  12   8   1        1.06        5.42      2.76 o 
   1   9   1      133.44      126.65      2.24 o 
   2   9   1      624.57      620.06      6.72 o 
   3   9   1        6.26        5.58      0.88 o 
   4   9   1       23.16       20.59      1.63 o 
   5   9   1       89.46       87.42      4.73 o 
   6   9   1       31.36       31.15      2.63 o 
   7   9   1       13.93       12.95      1.97 o 
   8   9   1      182.00      152.83      5.16 o 
   9   9   1       25.73       28.91      2.84 o 
  10   9   1       31.85       31.28      5.75 o 
  11   9   1        0.90        0.55      3.03 o 
   1  10   1       27.02       34.37      1.47 o 
   2  10   1        1.49        1.09      0.63 o 
   3  10   1      254.73      243.69      3.95 o 
   4  10   1       39.79       42.60      2.19 o 
   5  10   1        0.00       -0.24      1.10 o 
   6  10   1      117.93      109.29      4.51 o 
   7  10   1       50.22       47.51      3.40 o 
   8  10   1       17.32       18.00      3.89 o 
   9  10   1        5.22       10.46      2.17 o 
  10  10   1        1.89        1.44      1.86 o 
  11  10   1       18.70       14.42      3.03 o 
   1  11   1        0.00        0.90      0.69 o 
   2  11   1      132.49      115.41      2.69 o 
   3  11   1       74.23       72.42      2.51 o 
   4  11   1     1163.56     1145.91     14.75 o 
   5  11   1        4.77        5.51      1.40 o 
   6  11   1      729.65      707.49     13.25 o 
   7  11   1       56.91       54.32      3.70 o 
   8  11   1        0.67        2.55      1.60 o 
   9  11   1        0.09        0.69      1.78 o 
  10  11   1       27.41       30.73      3.33 o 
   1  12   1        4.47        5.72      1.04 o 
   2  12   1       12.69       13.77      1.43 o 
   3  12   1      528.79      490.41      8.75 o 
   4  12   1       77.11       75.22      3.09 o 
   5  12   1       11.61       13.53      1.85 o 
   6  12   1       45.53       46.98      4.49 o 
   7  12   1      232.24      219.45      7.74 o 
   8  12   1        1.03        3.05      1.74 o 
   9  12   1        1.58        5.81      2.03 o 
  10  12   1       12.26       20.68      4.04 o 
   1  13   1       13.17       13.40      1.47 o 
   2  13   1        2.27        3.81      1.13 o 
   3  13   1       37.82       41.05      2.47 o 
   4  13   1       68.15       75.33      4.07 o 
   5  13   1        8.08        7.87      2.24 o 
   6  13   1       68.27       57.99      3.95 o 
   7  13   1        1.58        4.68      1.86 o 
   8  13   1        3.75       14.72      2.91 o 
   9  13   1        0.52        1.06      1.98 o 
   1  14   1       83.39       73.04      2.90 o 
   2  14   1       44.73       41.63      2.38 o 
   3  14   1        0.25        1.63      1.67 o 
   4  14   1        2.37        4.12      1.78 o 
   5  14   1       14.17       22.64      3.15 o 
   6  14   1       16.61       20.94      3.24 o 
   7  14   1        6.99       11.00      2.86 o 
   8  14   1        0.00       -1.01      2.38 o 
   1  15   1        2.39        6.66      1.65 o 
   2  15   1       99.76       83.93      3.89 o 
   3  15   1       25.59       25.13      2.76 o 
   4  15   1        3.07        4.10      2.13 o 
   5  15   1       11.32       10.20      2.64 o 
   6  15   1        0.21        2.82      2.40 o 
   7  15   1        0.00        1.93      2.36 o 
   1  16   1       38.33       48.93      3.66 o 
   2  16   1       22.82       29.53     10.19 o 
   3  16   1       15.05       16.56      3.59 o 
   4  16   1        0.01        3.35      2.13 o 
   5  16   1        5.33        9.18      2.69 o 
   1  17   1        0.11        4.11      1.76 o 
   2  17   1       12.86       19.97      7.55 o 
   3  17   1        0.60        8.05      3.37 o 
   1   0   2    10029.62    10619.33    268.08 o 
   2   0   2     6471.05     6607.24    113.17 o 
   3   0   2      162.52      191.81      4.36 o 
   4   0   2     1667.42     1653.76     25.10 o 
   5   0   2      256.13      244.52      5.58 o 
   6   0   2      327.52      340.57      7.33 o 
   7   0   2       20.31       22.02      2.53 o 
   8   0   2      292.22      304.75      9.46 o 
   9   0   2     1103.92     1141.27     24.91 o 
  10   0   2      496.97      505.12     20.54 o 
  11   0   2      122.40      118.66     10.09 o 
  12   0   2       61.53       60.59      7.95 o 
  13   0   2       59.54       68.72      8.88 o 
   0   1   2    22330.56    22763.89    543.74 o 
   1   1   2     1820.35     1728.19     26.15 o 
   2   1   2      102.07       82.96      2.19 o 
   3   1   2      424.81      408.42      5.76 o 
   4   1   2      454.56      451.89      5.91 o 
   5   1   2        7.58        9.75      1.03 o 
   6   1   2        4.65        6.25      0.84 o 
   7   1   2       66.33       72.32      2.65 o 
   8   1   2       38.51       39.15      3.88 o 
   9   1   2       91.69       88.25      3.84 o 
  10   1   2      893.53      909.99     22.14 o 
  11   1   2       67.01       77.57      5.76 o 
  12   1   2        0.10        1.90      1.97 o 
  13   1   2        5.79       11.59      2.96 o 
   0   2   2     7739.81     7964.16    139.59 o 
   1   2   2     1416.85     1458.76     19.17 o 
   2   2   2      172.44      152.01      2.72 o 
   3   2   2      181.16      158.73      2.52 o 
   4   2   2       17.13       17.10      0.92 o 
   5   2   2     1133.84     1212.02     11.88 o 
   6   2   2       46.55       48.71      1.71 o 
   7   2   2       37.62       34.76      1.70 o 
   8   2   2       91.30       95.65      3.17 o 
   9   2   2      324.92      306.59      7.88 o 
  10   2   2      114.11      113.62      4.49 o 
  11   2   2       28.43       34.01      4.90 o 
  12   2   2        0.09        3.88      1.99 o 
  13   2   2        3.56        8.20      2.68 o 
   0   3   2      487.67      494.86     11.01 o 
   1   3   2      323.40      323.26      6.47 o 
   2   3   2      199.95      207.41      3.07 o 
   3   3   2      386.60      397.66      4.39 o 
   4   3   2     1293.26     1405.88     14.25 o 
   5   3   2     1357.42     1488.43     16.79 o 
   6   3   2      352.80      364.67      5.20 o 
   7   3   2       22.74       28.44      1.51 o 
   8   3   2      223.91      192.53      4.55 o 
   9   3   2      162.77      161.46      6.90 o 
  10   3   2       36.04       42.35      3.10 o 
  11   3   2        0.31        3.07      1.63 o 
  12   3   2        3.71        4.95      1.91 o 
  13   3   2        2.47       -0.85      2.48 o 
   0   4   2      900.39      876.52     17.97 o 
   1   4   2      126.64      141.98      2.78 o 
   2   4   2       17.49       12.81      0.90 o 
   3   4   2      503.03      491.69      5.82 o 
   4   4   2      102.91      109.88      2.04 o 
   5   4   2     1516.51     1628.71     18.33 o 
   6   4   2       13.78       11.23      1.10 o 
   7   4   2       16.41       21.16      1.75 o 
   8   4   2      196.12      201.38      4.71 o 
   9   4   2       57.58       63.83      3.46 o 
  10   4   2        2.71        1.00      1.30 o 
  11   4   2        0.09        3.14      1.81 o 
  12   4   2        5.64        6.73      2.57 o 
  13   4   2       10.77       15.80      5.16 o 
   0   5   2     1102.55     1192.96     23.87 o 
   1   5   2      511.93      522.62      7.29 o 
   2   5   2       51.16       42.56      1.63 o 
   3   5   2       34.00       41.32      1.55 o 
   4   5   2      472.18      461.93      6.30 o 
   5   5   2      721.12      685.36     15.96 o 
   6   5   2      269.79      273.62      9.32 o 
   7   5   2       30.69       29.90      1.77 o 
   8   5   2       10.54       11.11      1.31 o 
   9   5   2        9.25        9.25      1.99 o 
  10   5   2      129.05      122.82     12.54 o 
  11   5   2       90.40       95.74      5.58 o 
  12   5   2        0.22       -0.29      2.13 o 
   0   6   2      430.08      481.86      8.77 o 
   1   6   2      497.55      544.14      6.66 o 
   2   6   2     1331.01     1459.25     16.35 o 
   3   6   2      212.54      201.68      3.61 o 
   4   6   2       52.79       48.95      2.09 o 
   5   6   2       28.36       32.39      2.11 o 
   6   6   2       92.83       88.33      3.15 o 
   7   6   2       21.88       25.50      2.01 o 
   8   6   2       57.43       49.19      3.35 o 
   9   6   2      145.49      128.23      5.59 o 
  10   6   2        5.00        2.61      1.91 o 
  11   6   2        5.36        4.19      2.12 o 
  12   6   2      100.20      117.79      8.11 o 
   0   7   2      764.35      815.16     12.09 o 
   1   7   2       98.25      103.92      3.75 o 
   2   7   2        3.77        3.02      0.74 o 
   3   7   2       95.42       92.29      2.42 o 
   4   7   2       42.70       38.63      1.71 o 
   5   7   2       13.71       16.89      1.60 o 
   6   7   2      102.79       96.63      3.37 o 
   7   7   2       75.39       71.97      3.70 o 
   8   7   2        3.41        4.57      1.50 o 
   9   7   2       46.80       40.19      3.09 o 
  10   7   2       73.05       65.13      4.80 o 
  11   7   2        0.01        3.22      2.01 o 
  12   7   2       16.57       17.72      3.69 o 
   0   8   2      446.58      462.34      8.37 o 
   1   8   2      197.86      216.07      4.45 o 
   2   8   2       10.19       13.78      1.14 o 
   3   8   2       57.17       51.67      2.05 o 
   4   8   2        6.85       10.07      1.34 o 
   5   8   2      478.74      450.35      7.92 o 
   6   8   2      177.26      164.28      4.40 o 
   7   8   2       25.77       24.54      2.15 o 
   8   8   2      109.91      102.53      4.40 o 
   9   8   2       48.75       36.92      3.10 o 
  10   8   2       42.55       49.80      4.39 o 
  11   8   2       20.76       20.88      3.27 o 
  12   8   2       10.96       16.48      3.23 o 
   0   9   2      142.50      155.35      4.33 o 
   1   9   2       71.25       70.48      2.33 o 
   2   9   2      112.03      112.95      2.72 o 
   3   9   2      115.49      100.06      3.89 o 
   4   9   2      534.32      523.85      8.75 o 
   5   9   2      459.26      436.66      7.91 o 
   6   9   2      301.18      271.80      6.06 o 
   7   9   2       82.19       86.57      3.70 o 
   8   9   2      117.34       98.93      4.58 o 
   9   9   2       56.38       56.42      4.42 o 
  10   9   2       22.82       28.96      4.26 o 
  11   9   2        1.45        1.48      3.32 o 
   0  10   2       17.71       14.06      1.99 o 
   1  10   2       31.96       36.50      1.92 o 
   2  10   2       77.55       78.29      2.57 o 
   3  10   2       56.95       59.25      2.58 o 
   4  10   2       59.87       63.27      2.96 o 
   5  10   2      745.46      746.73     11.79 o 
   6  10   2       53.29       51.03      3.01 o 
   7  10   2        8.07       13.61      1.88 o 
   8  10   2      187.91      173.45      5.81 o 
   9  10   2       59.33       58.77      4.02 o 
  10  10   2        0.11        2.89      2.10 o 
  11  10   2        3.05        8.68      2.72 o 
   0  11   2       18.82       22.00      2.17 o 
   1  11   2        7.64        8.59      1.23 o 
   2  11   2        1.09        2.93      1.04 o 
   3  11   2      143.46      127.72      3.67 o 
   4  11   2      507.96      488.99      9.03 o 
   5  11   2      358.94      350.43      8.35 o 
   6  11   2      398.41      377.26      7.75 o 
   7  11   2       23.58       24.63      2.48 o 
   8  11   2       17.29       20.91      2.56 o 
   9  11   2        3.06        3.09      2.41 o 
  10  11   2        8.06       13.74      2.57 o 
   0  12   2      185.00      167.71      5.05 o 
   1  12   2      119.86      108.55      3.28 o 
   2  12   2      151.17      168.57      4.22 o 
   3  12   2      547.87      525.17      9.56 o 
   4  12   2       18.90       24.78      2.86 o 
   5  12   2      199.10      195.06      6.15 o 
   6  12   2       38.77       40.98      3.46 o 
   7  12   2       55.93       59.80      4.20 o 
   8  12   2        3.88        4.30      2.32 o 
   9  12   2        9.57       17.07      3.35 o 
   0  13   2      188.64      181.59      5.50 o 
   1  13   2      165.86      148.38      5.20 o 
   2  13   2       10.31       15.76      1.72 o 
   3  13   2       89.17       87.82      3.99 o 
   4  13   2      270.65      252.15      6.36 o 
   5  13   2       76.82       72.46      3.98 o 
   6  13   2       97.84      102.16      5.21 o 
   7  13   2        2.92        4.98      2.43 o 
   8  13   2        5.01        7.70      2.78 o 
   0  14   2        4.45        5.32      1.71 o 
   1  14   2      105.12      104.58      3.82 o 
   2  14   2       21.18       22.44      2.40 o 
   3  14   2      151.81      152.21      5.03 o 
   4  14   2      110.52      110.66      4.65 o 
   5  14   2        2.53        1.00      1.62 o 
   6  14   2        0.55        0.77      1.67 o 
   7  14   2       29.17       37.90      4.43 o 
   8  14   2        1.16        0.95      2.67 o 
   0  15   2       58.09       59.27      6.49 o 
   1  15   2        2.48        3.29      1.47 o 
   2  15   2       12.84       12.00      2.06 o 
   3  15   2        0.84        3.46      1.61 o 
   4  15   2        2.23        4.25      2.16 o 
   5  15   2        2.62        4.66      2.07 o 
   6  15   2        5.32        9.74      2.43 o 
   0  16   2       66.25       58.57      5.75 o 
   1  16   2       66.38       69.91      3.96 o 
   2  16   2        2.28        1.38      2.09 o 
   3  16   2        5.74        6.83      2.11 o 
   4  16   2       61.36       65.10      4.52 o 
   5  16   2        1.50        5.21      2.35 o 
   0  17   2       36.86       41.65      7.40 o 
   1  17   2       12.01       10.90      3.42 o 
   2  17   2       25.53       35.32      5.01 o 
   1   1   3      275.76      280.35      6.08 o 
   2   1   3      422.93      461.38      8.83 o 
   3   1   3       65.65       80.20      2.19 o 
   4   1   3      138.97      141.47      4.15 o 
   5   1   3       23.04       25.13      1.42 o 
   6   1   3      135.60      135.51      3.35 o 
   7   1   3      377.96      345.07      5.63 o 
   8   1   3      564.97      561.94     10.72 o 
   9   1   3      190.76      179.51      5.18 o 
  10   1   3       78.50       78.58      3.86 o 
  11   1   3        2.42        7.61      2.49 o 
  12   1   3        8.49       12.39      2.87 o 
  13   1   3       15.57       21.52      5.53 o 
   1   2   3      797.54      806.77     11.83 o 
   2   2   3       40.82       47.51      1.87 o 
   3   2   3      334.49      295.67      4.33 o 
   4   2   3       59.73       66.90      1.93 o 
   5   2   3        2.52        3.63      0.86 o 
   6   2   3       90.69       82.66      2.39 o 
   7   2   3       19.65       20.20      1.88 o 
   8   2   3        6.63        6.55      1.32 o 
   9   2   3        3.24        5.09      1.42 o 
  10   2   3        0.62        1.96      1.56 o 
  11   2   3      131.75      140.98      7.36 o 
  12   2   3       16.04       15.62      4.62 o 
   1   3   3     1369.14     1393.97     19.03 o 
   2   3   3       64.22       68.23      1.92 o 
   3   3   3       52.96       50.38      1.50 o 
   4   3   3        0.86        1.53      0.50 o 
   5   3   3       15.66       16.34      1.24 o 
   6   3   3       11.69       12.45      1.47 o 
   7   3   3       44.39       47.36      2.40 o 
   8   3   3        1.99        1.37      0.97 o 
   9   3   3      197.08      183.96      6.30 o 
  10   3   3      442.65      414.53     13.09 o 
  11   3   3       78.09       70.57      6.34 o 
  12   3   3        1.20        5.90      3.92 o 
   1   4   3      139.59      142.95      8.46 o 
   2   4   3      320.95      298.18      6.57 o 
   3   4   3      131.59      139.74      2.53 o 
   4   4   3      212.33      215.05      4.27 o 
   5   4   3       67.18       66.45      3.76 o 
   6   4   3       15.38       18.69      2.03 o 
   7   4   3       23.13       26.62      2.03 o 
   8   4   3        8.71        9.47      1.55 o 
   9   4   3      167.95      142.87      5.57 o 
  10   4   3        1.52        8.82      2.82 o 
  11   4   3       13.41       20.36     12.50 o 
  12   4   3       17.34       21.70      5.60 o 
   1   5   3       67.38       73.15      2.74 o 
   2   5   3       26.40       31.90      2.37 o 
   3   5   3       20.58       22.41      1.69 o 
   4   5   3      109.51      112.17      3.97 o 
   5   5   3        8.08        8.47      1.38 o 
   6   5   3       96.50       92.85      3.18 o 
   7   5   3       97.90       94.03      4.41 o 
   8   5   3       80.31       70.48      3.28 o 
   9   5   3       17.30       17.72      2.25 o 
  10   5   3        1.03        6.95      2.27 o 
  11   5   3       27.46       34.04      3.77 o 
  12   5   3       13.14        9.70      4.53 o 
   1   6   3      115.41      117.27      3.19 o 
   2   6   3        0.24        0.45      0.82 o 
   3   6   3        1.31        0.70      0.71 o 
   4   6   3      184.95      174.68      4.62 o 
   5   6   3      250.95      214.46      4.79 o 
   6   6   3       39.25       43.61      2.51 o 
   7   6   3       12.57       13.19      1.82 o 
   8   6   3        1.68        2.29      1.37 o 
   9   6   3        1.10        2.64      1.49 o 
  10   6   3       29.16       39.72      3.99 o 
  11   6   3        9.42       11.24      2.66 o 
  12   6   3        0.01        0.74      2.24 o 
   1   7   3      121.69      135.63      5.06 o 
   2   7   3      240.17      259.34      5.79 o 
   3   7   3        3.04        3.69      0.92 o 
   4   7   3      106.12      108.11      3.32 o 
   5   7   3       17.31       20.28      1.83 o 
   6   7   3       16.55       17.44      1.78 o 
   7   7   3       20.63       22.72      2.08 o 
   8   7   3       71.74       70.58      3.40 o 
   9   7   3        6.15        6.01      1.85 o 
  10   7   3       21.76       25.29      3.43 o 
  11   7   3       58.02       65.30      5.17 o 
   1   8   3       74.97       87.99      3.15 o 
   2   8   3      328.78      321.68      6.26 o 
   3   8   3       31.84       30.26      2.28 o 
   4   8   3        5.08        6.94      1.31 o 
   5   8   3        0.00        1.04      1.20 o 
   6   8   3       15.99       16.95      1.87 o 
   7   8   3       69.02       73.18      3.49 o 
   8   8   3       11.65       12.35      1.84 o 
   9   8   3        4.13        5.91      2.09 o 
  10   8   3       30.81       34.65      3.82 o 
  11   8   3       17.71       23.37      3.51 o 
   1   9   3      291.45      291.35      6.04 o 
   2   9   3      115.46      107.25      3.67 o 
   3   9   3       14.52       14.65      1.95 o 
   4   9   3       24.83       25.63      2.55 o 
   5   9   3       28.91       33.15      2.85 o 
   6   9   3      131.10      118.66      4.24 o 
   7   9   3       35.25       35.65      2.66 o 
   8   9   3        4.30        8.86      1.75 o 
   9   9   3        2.70        3.04      1.82 o 
  10   9   3        2.59        4.00      2.26 o 
   1  10   3       77.75       74.20      2.97 o 
   2  10   3       37.01       35.13      2.42 o 
   3  10   3      246.15      249.04      7.21 o 
   4  10   3      171.12      176.82      5.53 o 
   5  10   3       50.46       57.96      3.84 o 
   6  10   3       75.39       74.56      5.65 o 
   7  10   3      168.26      163.60     11.15 o 
   8  10   3        0.88       -0.13      1.76 o 
   9  10   3       18.85       22.25      2.67 o 
  10  10   3       28.88       37.60      4.17 o 
   1  11   3       29.94       26.31      2.04 o 
   2  11   3      151.50      148.65      4.45 o 
   3  11   3      141.25      140.49      4.60 o 
   4  11   3      181.23      183.68      5.50 o 
   5  11   3        0.98       -0.51      2.42 o 
   6  11   3       47.11       53.70      3.91 o 
   7  11   3       74.52       78.66      4.68 o 
   8  11   3       26.15       27.55      3.20 o 
   9  11   3       14.27       10.24      2.93 o 
   1  12   3        6.62        8.46      1.55 o 
   2  12   3        0.12        0.72      1.33 o 
   3  12   3       20.90       23.12      2.34 o 
   4  12   3      138.96      142.77      5.08 o 
   5  12   3        9.56        9.72      2.04 o 
   6  12   3      145.89      162.20      9.47 o 
   7  12   3       12.56       17.81      2.81 o 
   8  12   3        0.70        0.10      2.09 o 
   9  12   3        0.03        2.04      2.74 o 
   1  13   3       14.41       15.88      1.88 o 
   2  13   3       43.56       38.59      2.90 o 
   3  13   3        6.08        6.42      1.80 o 
   4  13   3      173.88      170.12      5.46 o 
   5  13   3        0.01        0.80      1.70 o 
   6  13   3       52.08       45.28      4.25 o 
   7  13   3        9.30        6.37      2.35 o 
   8  13   3        6.34       12.37      2.84 o 
   1  14   3       11.61       16.91      2.03 o 
   2  14   3       30.19       29.15      3.77 o 
   3  14   3       86.65       87.70      6.15 o 
   4  14   3       21.50       23.40      3.36 o 
   5  14   3        4.72        7.41      1.98 o 
   6  14   3       10.50       14.45      2.45 o 
   7  14   3       12.92       18.89      2.89 o 
   1  15   3        0.65        4.39      1.99 o 
   2  15   3        4.07        7.67      2.63 o 
   3  15   3       10.98       13.89      2.63 o 
   4  15   3        0.23        2.90      1.76 o 
   5  15   3        0.04        2.12      1.95 o 
   1  16   3       38.97       45.35      3.94 o 
   2  16   3       30.54       28.95      3.77 o 
   3  16   3        0.02       -0.23      2.12 o 
   0   0   4        0.00        3.78      1.98 o 
   1   0   4       69.74       63.14      5.08 o 
   2   0   4      317.87      345.58     19.49 o 
   3   0   4     1386.95     1323.07     24.55 o 
   4   0   4      199.44      188.85      5.29 o 
   5   0   4       22.34       17.83      2.00 o 
   6   0   4       16.40       16.94      2.74 o 
   7   0   4      218.14      204.71      7.11 o 
   8   0   4       37.91       45.26      4.20 o 
   9   0   4        0.11        0.57      2.80 o 
  10   0   4       22.41       25.73      3.68 o 
  11   0   4       24.49       29.37      6.19 o 
   0   1   4      109.23      121.52      4.05 o 
   1   1   4     1192.45     1189.10     20.10 o 
   2   1   4     1069.74      984.21     17.15 o 
   3   1   4       77.36       95.74      3.05 o 
   4   1   4      135.35      124.17      3.33 o 
   5   1   4      778.82      773.02     10.10 o 
   6   1   4        2.22        4.13      0.95 o 
   7   1   4        4.73        9.13      1.39 o 
   8   1   4      304.46      293.56      6.14 o 
   9   1   4      319.08      301.22      7.57 o 
  10   1   4       13.06       22.07      2.91 o 
  11   1   4       54.06       57.58      5.54 o 
   0   2   4     4367.15     4409.12     65.79 o 
   1   2   4      426.61      380.74      7.08 o 
   2   2   4       63.78       55.98      2.37 o 
   3   2   4       81.73       78.43      2.44 o 
   4   2   4      597.72      563.02      7.56 o 
   5   2   4      108.06      103.73      2.79 o 
   6   2   4      194.79      180.51      5.93 o 
   7   2   4        0.02        2.39      1.18 o 
   8   2   4       58.54       51.61      3.52 o 
   9   2   4       23.84       26.44      2.63 o 
  10   2   4      278.77      277.80      8.71 o 
  11   2   4       28.30       28.16      4.25 o 
  12   2   4        6.64        8.43      4.14 o 
   0   3   4       90.77       93.93      5.14 o 
   1   3   4       79.33       90.59      2.88 o 
   2   3   4      127.18      114.13      4.66 o 
   3   3   4      132.16      122.08      4.16 o 
   4   3   4        5.36        4.11      1.07 o 
   5   3   4       26.11       23.30      3.35 o 
   6   3   4        5.37        5.48      1.43 o 
   7   3   4        0.52        2.50      1.35 o 
   8   3   4       80.00       86.92      4.10 o 
   9   3   4       10.46       11.93      2.03 o 
  10   3   4       11.70        8.28      2.43 o 
  11   3   4        7.70        6.20      2.65 o 
  12   3   4        1.18       12.71      4.67 o 
   0   4   4       44.04       56.50      3.86 o 
   1   4   4      338.02      306.00      8.56 o 
   2   4   4      252.65      237.85      5.45 o 
   3   4   4       60.33       59.79      2.69 o 
   4   4   4      238.01      248.78      6.94 o 
   5   4   4        7.51        8.14      1.77 o 
   6   4   4       69.20       84.80      4.48 o 
   7   4   4       55.10       53.17      3.37 o 
   8   4   4       29.44       26.63      2.61 o 
   9   4   4       59.27       66.99      4.17 o 
  10   4   4        3.17        4.66      2.58 o 
  11   4   4        2.56        2.79      2.63 o 
   0   5   4        0.64        0.48      1.72 o 
   1   5   4        0.26       -0.24      0.90 o 
   2   5   4      335.08      344.71      7.05 o 
   3   5   4       10.55       12.77      1.51 o 
   4   5   4      172.16      177.20      5.85 o 
   5   5   4      275.79      231.40      8.59 o 
   6   5   4       90.89       88.17      4.68 o 
   7   5   4       12.23       13.58      2.98 o 
   8   5   4      104.37      102.44      4.64 o 
   9   5   4       31.09       40.09      4.13 o 
  10   5   4       12.03       15.64      2.78 o 
  11   5   4       11.99       10.77      3.37 o 
   0   6   4       29.30       22.28      2.95 o 
   1   6   4       95.30       85.45      3.37 o 
   2   6   4       27.88       33.40      2.33 o 
   3   6   4      200.28      184.54      4.83 o 
   4   6   4        3.64        4.25      2.35 o 
   5   6   4      159.88      145.58      6.87 o 
   6   6   4       18.82       23.57      2.87 o 
   7   6   4      111.54      107.67      5.41 o 
   8   6   4       25.46       32.65      3.47 o 
   9   6   4        0.56        0.01      2.15 o 
  10   6   4        2.08        1.05      2.03 o 
  11   6   4       45.73       59.89     10.67 o 
   0   7   4       32.88       40.05      4.92 o 
   1   7   4       17.68       23.73      2.84 o 
   2   7   4      331.25      346.16      6.73 o 
   3   7   4        9.70       11.36      2.21 o 
   4   7   4        5.16        8.88      2.01 o 
   5   7   4      152.75      146.12      5.68 o 
   6   7   4        9.23       13.72      2.41 o 
   7   7   4        3.34        4.29      2.00 o 
   8   7   4      157.72      157.97      6.81 o 
   9   7   4       36.81       37.32      3.90 o 
  10   7   4       13.71       17.22      3.00 o 
  11   7   4        0.36        1.90      2.98 o 
   0   8   4      322.80      341.39     10.87 o 
   1   8   4       29.34       29.46      2.31 o 
   2   8   4        9.93        8.48      1.62 o 
   3   8   4       22.26       19.97      2.60 o 
   4   8   4       78.49       86.74      6.53 o 
   5   8   4      132.81      118.86      5.58 o 
   6   8   4      236.96      220.21      7.54 o 
   7   8   4       13.00       16.48      2.76 o 
   8   8   4       77.70       60.30      4.96 o 
   9   8   4       18.12       17.29      3.00 o 
  10   8   4       48.65       63.28      5.25 o 
   0   9   4        4.83        5.78      1.80 o 
   1   9   4       35.93       39.87      2.67 o 
   2   9   4       99.33       99.88      4.58 o 
   3   9   4       19.86       19.71      2.47 o 
   4   9   4       14.02       19.43      2.82 o 
   5   9   4       37.57       32.10      3.48 o 
   6   9   4        6.86        7.32      2.85 o 
   7   9   4        7.29        8.02      2.20 o 
   8   9   4       83.10       86.81     12.07 o 
   9   9   4       12.61       14.04      3.04 o 
  10   9   4        2.67       -3.40      2.27 o 
   0  10   4       98.96      100.67      6.75 o 
   1  10   4        4.28        6.80      1.45 o 
   2  10   4       48.23       49.31      3.59 o 
   3  10   4      183.31      180.37      5.95 o 
   4  10   4      237.42      245.17      7.17 o 
   5  10   4        0.01        1.48      1.81 o 
   6  10   4       21.46       27.87      3.47 o 
   7  10   4       63.28       73.02      5.92 o 
   8  10   4        4.16        2.05      3.91 o 
   9  10   4       29.05       33.71      4.28 o 
   0  11   4        8.94       13.41      2.56 o 
   1  11   4      285.28      269.14      6.46 o 
   2  11   4      120.13      124.82      5.41 o 
   3  11   4       92.57       90.99      6.30 o 
   4  11   4       68.08       76.16      4.67 o 
   5  11   4      354.85      340.10     10.17 o 
   6  11   4       16.92       24.43      3.41 o 
   7  11   4        0.67        2.02      2.88 o 
   8  11   4       43.91       45.77      4.70 o 
   0  12   4       87.14       86.90      6.20 o 
   1  12   4      136.61      132.60      4.38 o 
   2  12   4        0.01        3.44      1.55 o 
   3  12   4        2.38        3.53      1.90 o 
   4  12   4       27.27       26.91      3.02 o 
   5  12   4      129.29      139.98      6.32 o 
   6  12   4       84.42       97.68      6.34 o 
   7  12   4       18.29       22.08      3.58 o 
   0  13   4      109.67      114.79      7.97 o 
   1  13   4       41.53       50.04      3.48 o 
   2  13   4        2.61        6.61      1.87 o 
   3  13   4        9.90       15.19      2.25 o 
   4  13   4        6.70        8.69      2.31 o 
   5  13   4       43.90       50.00      5.83 o 
   6  13   4       28.87       32.84      3.84 o 
   0  14   4      124.83      138.65      9.64 o 
   1  14   4        8.52       12.16      2.61 o 
   2  14   4       14.14       15.43      2.55 o 
   3  14   4       24.43       22.87      3.11 o 
   4  14   4      122.80      117.47      7.36 o 
   5  14   4       65.23       57.10      6.27 o 
   0  15   4       28.75       31.58      4.96 o 
   1  15   4       33.79       35.49      3.22 o 
   2  15   4        4.33       13.45      3.04 o 
   3  15   4       26.20       30.91      3.54 o 
   1   1   5       26.16       26.91      1.91 o 
   2   1   5       87.03       84.40      3.16 o 
   3   1   5       14.99       19.90      1.93 o 
   4   1   5        9.17       13.69      1.56 o 
   5   1   5       14.55       17.57      1.74 o 
   6   1   5        6.67       10.06      2.07 o 
   7   1   5      189.37      182.57      5.47 o 
   8   1   5       78.77       77.28      4.81 o 
   9   1   5       30.30       30.66      5.93 o 
  10   1   5       46.68       48.22      5.53 o 
  11   1   5        1.82        4.76      3.37 o 
   1   2   5       14.30       18.85      2.00 o 
   2   2   5       31.83       29.57      2.75 o 
   3   2   5       49.43       48.10      3.08 o 
   4   2   5       56.66       58.15      3.02 o 
   5   2   5       17.04       16.75      2.07 o 
   6   2   5       31.50       29.71      2.79 o 
   7   2   5       84.08       92.41      4.23 o 
   8   2   5        7.97        8.75      2.04 o 
   9   2   5        3.75        4.47      2.03 o 
  10   2   5        9.85        8.11      3.28 o 
  11   2   5        8.83       11.96      3.61 o 
   1   3   5      218.11      199.07      8.01 o 
   2   3   5        0.04        3.15      1.87 o 
   3   3   5        9.01        6.64      1.69 o 
   4   3   5        5.57        8.47      2.16 o 
   5   3   5        2.05        4.76      1.58 o 
   6   3   5       40.70       35.55      3.00 o 
   7   3   5        0.66        1.52      1.79 o 
   8   3   5       17.38       17.52      2.32 o 
   9   3   5        0.12        2.69      1.74 o 
  10   3   5       24.57       28.84      3.57 o 
  11   3   5       82.99       88.34      7.23 o 
   1   4   5      108.37       99.11      3.80 o 
   2   4   5       86.92       70.31      3.82 o 
   3   4   5        7.32        7.37      1.79 o 
   4   4   5       15.63       16.42      2.34 o 
   5   4   5        0.05       -0.49      1.44 o 
   6   4   5        0.18        0.59      1.49 o 
   7   4   5       41.33       51.42      3.57 o 
   8   4   5        8.42       10.63      2.14 o 
   9   4   5       42.36       40.29      3.45 o 
  10   4   5       53.80       51.34      3.90 o 
   1   5   5       36.14       38.77      2.79 o 
   2   5   5        0.69        0.47      1.21 o 
   3   5   5        8.18        8.03      2.20 o 
   4   5   5        3.02        3.66      1.62 o 
   5   5   5       16.13       20.91      2.71 o 
   6   5   5       19.94       16.20      2.55 o 
   7   5   5       29.63       26.25      4.22 o 
   8   5   5       12.08       11.44      2.20 o 
   9   5   5       18.11       15.99      2.69 o 
  10   5   5        4.46        7.75      2.28 o 
   1   6   5       93.98       91.49      4.03 o 
   2   6   5       32.73       29.81      2.62 o 
   3   6   5        0.87        0.41      1.50 o 
   4   6   5        1.42        3.54      1.86 o 
   5   6   5       47.04       41.70      3.72 o 
   6   6   5       67.51       65.89      4.68 o 
   7   6   5       23.26       22.82      3.10 o 
   8   6   5        2.42        2.59      1.77 o 
   9   6   5        0.51        1.29      1.82 o 
  10   6   5        1.38        2.27      2.49 o 
   1   7   5        0.45        1.70      3.04 o 
   2   7   5      156.99      150.43      4.42 o 
   3   7   5        0.01        0.92      1.64 o 
   4   7   5       67.42       53.28      4.19 o 
   5   7   5       13.09       11.88      2.43 o 
   6   7   5       23.12       22.73      3.14 o 
   7   7   5       19.51       18.11      2.95 o 
   8   7   5        7.81        6.49      3.78 o 
   9   7   5       18.19       19.07      2.78 o 
   1   8   5       24.67       29.21      2.45 o 
   2   8   5       64.44       58.17      4.69 o 
   3   8   5        5.33        6.03      1.86 o 
   4   8   5        1.09        1.83      1.83 o 
   5   8   5        1.89        6.10      2.17 o 
   6   8   5       11.95       19.79      3.99 o 
   7   8   5        7.46       12.63      2.84 o 
   8   8   5        2.84        4.20      2.32 o 
   9   8   5        5.68        8.32      2.79 o 
   1   9   5       47.37       49.66      3.19 o 
   2   9   5       10.07       13.19      2.23 o 
   3   9   5       44.58       51.03      3.91 o 
   4   9   5       59.37       61.24      4.29 o 
   5   9   5        0.63        1.42      1.89 o 
   6   9   5       22.02       20.69      2.98 o 
   7   9   5       65.05       79.14      5.78 o 
   8   9   5       20.23       24.40      3.65 o 
   1  10   5       12.45       10.93      2.16 o 
   2  10   5       91.39       83.69      4.79 o 
   3  10   5       96.91      102.98      5.32 o 
   4  10   5       25.88       32.09      4.50 o 
   5  10   5        4.87        9.92      2.52 o 
   6  10   5        1.22        4.42      2.19 o 
   7  10   5       17.87       16.92      5.20 o 
   8  10   5       12.67        7.92      3.67 o 
   1  11   5       92.81       93.22      4.49 o 
   2  11   5       10.76       14.12      2.47 o 
   3  11   5        7.95       11.01      4.81 o 
   4  11   5        0.30        2.98      2.23 o 
   5  11   5        1.02        1.61      2.12 o 
   6  11   5        2.49        7.26      2.62 o 
   7  11   5        2.77        7.04      2.71 o 
   1  12   5        0.15        1.42      1.73 o 
   2  12   5       36.96       35.72      3.18 o 
   3  12   5        0.08        4.12      2.16 o 
   4  12   5       15.62       11.55      2.65 o 
   5  12   5        0.23        3.08      3.52 o 
   6  12   5       22.21       28.98      4.97 o 
   1  13   5        1.16        3.19      1.83 o 
   2  13   5        2.90        4.60      2.86 o 
   3  13   5       34.03       35.99      3.26 o 
   4  13   5       39.65       50.64      4.50 o 
   1  14   5        4.20        7.58      2.28 o 
   2  14   5        2.94        8.08      2.31 o 
   0   0   6       72.41       69.95      4.94 o 
   1   0   6        6.87        7.92      2.36 o 
   2   0   6      122.77      103.42      9.18 o 
   3   0   6        0.00        4.65      3.05 o 
   4   0   6       17.82       13.56      6.31 o 
   5   0   6      506.12      486.41     14.11 o 
   6   0   6        2.48        1.80      3.67 o 
   7   0   6        1.27        0.66      3.30 o 
   8   0   6       78.98       78.90      9.81 o 
   9   0   6       14.16       14.71      5.76 o 
   0   1   6       47.59       49.02      4.39 o 
   1   1   6       12.83       14.69      2.00 o 
   2   1   6       14.05       14.26      2.50 o 
   3   1   6       72.20       63.37      3.55 o 
   4   1   6      285.38      245.39      6.50 o 
   5   1   6       13.71       17.70      2.75 o 
   6   1   6      167.65      169.77      6.66 o 
   7   1   6       26.16       26.86      4.48 o 
   8   1   6       39.29       31.44      4.66 o 
   9   1   6        0.00        1.77      3.22 o 
   0   2   6      103.87       91.59      5.81 o 
   1   2   6      232.36      204.16      8.02 o 
   2   2   6       94.71       83.23      4.56 o 
   3   2   6      251.08      232.72      7.36 o 
   4   2   6        9.90       11.82      1.98 o 
   5   2   6      112.66      108.30      4.79 o 
   6   2   6        1.85        3.10      2.03 o 
   7   2   6       21.71       18.04      3.01 o 
   8   2   6        5.62       13.23      3.49 o 
   9   2   6       71.02       63.60      6.61 o 
   0   3   6      277.19      233.72     14.09 o 
   1   3   6        1.59        1.94      1.59 o 
   2   3   6        2.53        1.07      1.39 o 
   3   3   6        5.34        7.34      2.37 o 
   4   3   6       53.04       57.00      5.21 o 
   5   3   6        0.97        3.38      1.68 o 
   6   3   6        7.60        9.13      2.07 o 
   7   3   6        8.23       11.72      2.19 o 
   8   3   6        0.01        0.15      2.08 o 
   9   3   6        1.40        3.26      3.00 o 
   0   4   6       63.16       63.29      5.28 o 
   1   4   6       10.35       13.34      2.46 o 
   2   4   6      192.62      175.30      7.35 o 
   3   4   6        8.54        8.76      2.14 o 
   4   4   6        0.04        1.75      1.74 o 
   5   4   6        3.25        6.70      2.19 o 
   6   4   6        0.64        0.65      2.64 o 
   7   4   6        5.23       11.23      2.23 o 
   8   4   6       50.94       41.96      3.65 o 
   9   4   6        5.96       10.41      2.33 o 
   0   5   6       60.39       60.71      5.19 o 
   1   5   6       13.11       19.51      2.30 o 
   2   5   6       40.60       41.82      3.30 o 
   3   5   6      119.59      122.41      8.20 o 
   4   5   6        0.53        1.79      1.89 o 
   5   5   6        7.51        4.68      2.08 o 
   6   5   6        3.38        3.13      1.96 o 
   7   5   6       57.22       53.97      4.94 o 
   8   5   6       37.35       44.63      3.76 o 
   9   5   6        9.18       15.67      3.26 o 
   0   6   6       17.89       20.11      3.46 o 
   1   6   6       28.54       27.52      2.69 o 
   2   6   6       46.75       49.74      3.63 o 
   3   6   6        5.60        3.46      3.22 o 
   4   6   6       28.41       34.60      3.80 o 
   5   6   6       10.43       16.48      2.81 o 
   6   6   6        0.01        1.10      1.98 o 
   7   6   6        2.95        3.08      2.81 o 
   8   6   6       58.81       59.71      4.41 o 
   0   7   6        0.00        7.92      4.55 o 
   1   7   6       26.00       24.68      2.72 o 
   2   7   6        7.05       11.67      2.17 o 
   3   7   6        0.06        2.68      1.71 o 
   4   7   6       81.03       88.75      5.66 o 
   5   7   6       53.60       56.86      4.82 o 
   6   7   6       99.48      107.11      6.28 o 
   7   7   6        0.16        4.12      2.35 o 
   8   7   6       10.47        5.69      2.25 o 
   0   8   6        0.63        0.43      2.62 o 
   1   8   6       19.31       21.85      4.41 o 
   2   8   6        0.00        2.33      1.72 o 
   3   8   6       23.74       22.71      2.81 o 
   4   8   6        1.79        1.29      1.88 o 
   5   8   6       26.76       28.44      3.64 o 
   6   8   6       20.55       25.19      3.47 o 
   7   8   6       17.91       21.49      5.76 o 
   0   9   6      104.35       91.97      5.61 o 
   1   9   6        2.99        4.84      2.02 o 
   2   9   6        0.01        1.66      1.85 o 
   3   9   6       28.57       46.61      4.07 o 
   4   9   6       10.75       12.12      2.55 o 
   5   9   6        1.63       -1.70      1.88 o 
   6   9   6        7.85        5.02      2.53 o 
   0  10   6        4.51        7.28      2.48 o 
   1  10   6      146.88      145.78      6.34 o 
   2  10   6       57.15       62.77      4.62 o 
   3  10   6       25.09       29.22      3.69 o 
   4  10   6        0.04        4.09      2.21 o 
   5  10   6       20.75       22.34      3.28 o 
   6  10   6       10.29       14.25      3.33 o 
   0  11   6      193.80      177.95     10.20 o 
   1  11   6       35.19       41.99      3.50 o 
   2  11   6       25.98       29.00      3.45 o 
   3  11   6        5.84       12.26      3.17 o 
   4  11   6       39.77       48.20      4.46 o 
   0  12   6       16.68       22.89      4.57 o 
   1  12   6       57.93       62.65      4.20 o 
   2  12   6        2.10        4.84      2.95 o 
   3  12   6        5.96        5.39      2.44 o 
   1   1   7        1.30        5.07      1.86 o 
   2   1   7        9.79        6.80      2.05 o 
   3   1   7        1.73        6.76      2.17 o 
   4   1   7       10.41        4.91      2.26 o 
   5   1   7       11.65       12.29      3.28 o 
   6   1   7        7.41        7.43      3.36 o 
   7   1   7       14.17       13.31      4.10 o 
   1   2   7       25.05       24.27      3.01 o 
   2   2   7        0.33        2.15      1.70 o 
   3   2   7       32.30       27.58      5.06 o 
   4   2   7       13.06       16.47      2.89 o 
   5   2   7        1.42        4.00      2.20 o 
   6   2   7        4.08        4.39      2.95 o 
   7   2   7       22.40       15.40      3.83 o 
   1   3   7        1.21        1.71      1.63 o 
   2   3   7        0.01        0.39      1.89 o 
   3   3   7        0.81        2.83      2.97 o 
   4   3   7       16.77       16.97      3.25 o 
   5   3   7        0.39        1.11      2.02 o 
   6   3   7        3.16        6.25      2.52 o 
   7   3   7       38.70       44.80      7.49 o 
   1   4   7       11.79       14.36      2.21 o 
   2   4   7       26.07       24.85      3.23 o 
   3   4   7        7.78        7.20      1.98 o 
   4   4   7        0.69        3.79      2.15 o 
   5   4   7        7.49        9.96      2.50 o 
   6   4   7        9.68        9.60      3.33 o 
   7   4   7        8.30        7.54      2.82 o 
   1   5   7        8.64        9.16      2.04 o 
   2   5   7        3.94        4.22      1.96 o 
   3   5   7        0.85        4.28      2.03 o 
   4   5   7        0.84        2.12      1.96 o 
   5   5   7        9.20       11.35      2.83 o 
   6   5   7        1.11        1.59      1.97 o 
   1   6   7       23.06       19.87      3.31 o 
   2   6   7       35.55       33.03      3.36 o 
   3   6   7        0.29        3.62      1.96 o 
   4   6   7        8.35       12.27      2.48 o 
   5   6   7        0.04        0.37      2.17 o 
   6   6   7        1.44        1.45      2.23 o 
   1   7   7       32.07       36.61      3.49 o 
   2   7   7       25.67       28.38      3.17 o 
   3   7   7        0.84        2.93      2.27 o 
   4   7   7       20.61       26.02      3.35 o 
   5   7   7        1.43        2.39      2.26 o 
   1   8   7       10.26        6.72      2.15 o 
   2   8   7        2.84        3.41      2.80 o 
   3   8   7        8.95       13.14      3.29 o 
   4   8   7        1.54        7.05      2.36 o 
   1   9   7        5.01        2.87      2.46 o 
   2   9   7       11.70       15.59      2.80 o 
   3   9   7       20.83       25.63      3.35 o 
   1  10   7        6.63        9.93      2.60 o 
   0   0   8        7.62       10.95      4.05 o 
   1   0   8        7.69        7.94      2.67 o 
   2   0   8        1.10        4.78      4.08 o 
   3   0   8        1.35        2.37      3.60 o 
   4   0   8      114.85       86.78     10.38 o 
   0   1   8        0.66        2.98      2.09 o 
   1   1   8        6.49        7.17      1.82 o 
   2   1   8        3.96        7.87      2.11 o 
   3   1   8       16.91       16.68      3.02 o 
   4   1   8        1.03        2.15      2.59 o 
   0   2   8        7.77        5.88      2.42 o 
   1   2   8        6.75        7.99      2.23 o 
   2   2   8        4.62       10.82      3.68 o 
   3   2   8       23.31       19.13      2.96 o 
   4   2   8       60.71       56.36      4.87 o 
   0   3   8        1.92        4.51      4.33 o 
   1   3   8       30.63       32.88      6.60 o 
   2   3   8        0.44        2.20      2.47 o 
   3   3   8       10.67       10.37      2.55 o 
   4   3   8        0.00        4.80      2.07 o 
   0   4   8      111.31       94.04      9.72 o 
   1   4   8        3.83        9.03      4.13 o 
   2   4   8        1.27        2.84      2.32 o 
   3   4   8       20.18       24.36      3.46 o 
   0   5   8        9.02       13.13      3.98 o 
   1   5   8       27.32       32.26      5.36 o 
   2   5   8       21.87       24.21      4.32 o 
   0   6   8       12.68       10.86      5.10 o 
                                                 
